# Supplementary material for: Reduced ROS-associated prophage induction in a lepA mutant contributes to increased fluoroquinolone persistence in Salmonella Typhimurium
Source: Sci Rep. 2026 Apr 17;16:12721. doi: 10.1038/s41598-026-47552-0 (PMC13090387; doi:10.1038/s41598-026-47552-0)
Supplement: Supplementary file 2 — Supplementary Material 2 [file 41598_2026_47552_MOESM2_ESM.xlsx]

## Sheet: Fig 1A
Stamm:	1) 8640
	2) SB6
																					8640					SB6						32 x MIC CIP				32 x MIC CIP						32 x MIC AMP				32 x MIC AMP
																					5 x MIC KAN					5 x MIC KAN						8640	8640	8640		SB6	SB6	SB6				8640	8640	8640		SB6	SB6	SB6
	5 x MIC CIP					5 x MIC CIP					5 x MIC AMP					5 x MIC AMP						103->10µl	103->10µl	103->10µl		103->10µl	103->10µl	103->10µl				103->10µl	103->10µl	103->10µl		103->10µl	103->10µl	103->10µl				103->10µl	103->10µl	103->10µl		103->10µl	103->10µl	103->10µl
		8640				SB6						8640	8640	8640		SB6	SB6	SB6			t0	1.	1.	1.		2.	2.	2.			t0	1.	1.	1.		2.	2.	2.			t0	1.	1.	1.		2.	2.	2.
		103->10µl	103->10µl	103->10µl		103->10µl	103->10µl	103->10µl				103->10µl	103->10µl	103->10µl		103->10µl	103->10µl	103->10µl				75	66	80		50	58	77				61	74	66		90	77	79				45	66	96		78	64	101
	t0	1.	1.	1.		2.	2.	2.			t0	1.	1.	1.		2.	2.	2.				67	55	80		48	62	85				54	90	82		80	82	84				52	60	89		74	59	89
		233	70	54		81	72	67				62	67	73		78	60	56				73	57	97		42	68	85				69	87	82		34	75	85				80	64	89		84	60	94
		211	67	54		114	70	74				61	68	63		73	53	59			Mittelwert	71.6667	59.3333	85.6667		46.6667	62.6667	82.3333			Mittelwert	61.3333	83.6667	76.6667		68	78	82.6667			Mittelwert	59	63.3333	91.3333		78.6667	61	94.6667
		205	55	67		82	60	79				66	59	77		70	54	73			Standardab.	4.16333	5.85947	9.81495		4.16333	5.03322	4.6188			Standardab.	7.50555	8.5049	9.2376		29.8664	3.60555	3.21455			Standardab.	18.5203	3.05505	4.04145		5.03322	2.64575	6.02771
	Mittelwert	216.333	64	58.3333		92.3333	67.3333	73.3333			Mittelwert	63	64.6667	71		73.6667	55.6667	62.6667			CFU/ml	7166000	5933000	8566000		4666000	6266000	8233000			CFU/ml	6130000	8370000	7666000		6800000	7800000	8266000			CFU/ml	5900000	6333000	9133000		7866000	6100000	9466000
	Standardab.	14.7422	7.93725	7.50555		18.7705	6.4291	6.02771			Standardab.	2.64575	4.93288	7.2111		4.04145	3.78594	9.07377
	CFU/ml	21633000	6400000	5833000		9233000	6730000	7333000			CFU/ml	6300000	6466000	7100000		7366000	5566000	6266000				103->10µl	103->10µl	103->10µl		103->10µl	103->10µl	103->10µl				10²->10µl	103->10µl	10²->10µl		10²->10µl	103->10µl	103->10µl				103->10µl	102->10µl	103->10µl		103->10µl	102->10µl	103->10µl
																					t0,5	1.	1.	1.		2.	2.	2.			t0,5	1.	1.	1.		2.	2.	2.			t0,5	1.	1.	1.		2.	2.	2.
		103->10µl	103->10µl			103->10µl	103->10µl					103->10µl	103->10µl	103->10µl		103->10µl	103->10µl	103->10µl				61	105	61		18	80	60				46	22	72		48	35	33				15	76	36		18	123	36
	t0,5	1.	1.			2.	2.				t0,5	1.	1.	1.		2.	2.	2.				62	98	64		23	89	61				43	23	54		52	31	37				24	96	30		20	100	29
		148	67			56	62					86	41	38		56	34	28				72	106	63		20	93	76				47	25	57		46	18	34				25	76	32		22	125	36
		136	62			45	55					72	61	38		81	36	40			Mittelwert	65	103	62.6667		20.3333	87.3333	65.6667			Mittelwert	45.3333	23.3333	61		48.6667	28	34.6667			Mittelwert	21.3333	82.6667	32.6667		20	116	33.6667
		141	55			55	50					86	46	47		64	39	36			Standardab.	6.08276	4.3589	1.52753		2.51661	6.65833	8.96289			Standardab.	2.08167	1.52753	9.64365		3.05505	8.88819	2.08167			Standardab.	5.50757	11.547	3.05505		2	13.8924	4.04145
	Mittelwert	141.667	61.3333			52	55.6667				Mittelwert	81.3333	49.3333	41		67	36.3333	34.6667			CFU/ml	6500000	10300000	6266000		2033000	8733000	6566000			CFU/ml	453000	2330000	610000		486600	2800000	3466000			CFU/ml	2133000	826600	3266000		2000000	1160000	3366000
	Standardab.	6.02771	6.02771			6.08276	6.02771				Standardab.	8.0829	10.4083	5.19615		12.7671	2.51661	6.1101
	CFU/ml	14170000	6130000			5600000	5570000				CFU/ml	8133000	4933000	4100000		6700000	3633000	3466000				101->10µl	102->10µl	102->10µl		101->10µl	102->10µl	102->10µl				101->10µl	101->10µl	10¹->10µl		101->10µl	101->10µl	10²->10µl				101->10µl	101->10µl	101->10µl		101->10µl	101->10µl	101->10µl
																					t1	1.	1.	1.		2.	2.	2.			t1	1.	1.	1.		2.	2.	2.			t1	1.	1.	1.		2.	2.	2.
		10²->10µl	103->10µl	102->10µl		10²->10µl	103->10µl	102->10µl				103->10µl	103->10µl	103->10µl		103->10µl	103->10µl	103->10µl				48	87	114		62	28	34				75	79	71		70	142	25				67	73	70		84	66	191
	t1	1.	1.	1.		2.	2.	2.			t1	1.	1.	1.		2.	2.	2.				61	91	112		63	36	30				84	87	92		78	135	24				57	79	74		76	58	195
		68	61	22		62	53	145				72	53	51		65	43	39				53	101	112		60	32	33				81	89	81		71	154	19				71	84	69		88	67	180
		65	65	16		54	62	136				71	50	48		75	41	27			Mittelwert	54	93	112.667		61.6667	32	32.3333			Mittelwert	80	85	81.3333		73	143.667	22.6667			Mittelwert	65	78.6667	71		82.6667	63.6667	188.667
		66	50	27		61	50	151				77	49	44		70	35	41			Standardab.	6.55744	7.2111	1.1547		1.52753	4	2.08167			Standardab.	4.58258	5.2915	10.504		4.3589	9.60902	3.21455			Standardab.	7.2111	5.50757	2.64575		6.1101	4.93288	7.76745
	Mittelwert	66.3333	58.6667	21.6667		59	55	144			Mittelwert	73.3333	50.6667	47.6667		70	39.6667	35.6667			CFU/ml	54000	930000	1126600		61660	320000	323300			CFU/ml	80000	85000	81330		73000	143700	226600			CFU/ml	65000	78660	71000		82660	63660	188660
	Standardab.	1.52753	7.76745	5.50757		4.3589	6.245	7.54983			Standardab.	3.21455	2.08167	3.51188		5	4.16333	7.57188
	CFU/ml	663000	5870000	216600		620000	5500000	1440000			CFU/ml	7333000	5066000	4766000		7000000	3966000	3566000				101->10µl	101->10µl	102->10µl		101->10µl	101->10µl	101->10µl				unverd. ->10µl	101->10µl	unverd.->10µl		10¹->10µl	101->10µl	10¹->10µl				101->10µl	101->10µl	101->10µl		101->10µl	101->10µl	101->10µl
																					t1,5	1.	1.	1.		2.	2.	2.			t1,5	1.	1.	1.		2.	2.	2.			t1,5	1.	1.	1.		2.	2.	2.
		10¹->10µl	10²->10µl			10¹->10µl	10²->10µl					103->10µl	103->10µl	103->10µl		103->10µl	103->10µl	103->10µl				25	95	26		42	103	88				70	18	101		13	45	27				26	33	25		36	29	47
	t1,5	1.	1.			2.	2.				t1,5	1.	1.	1.		2.	2.	2.				26	106	18		46	111	85				93	14	108		19	49	28				22	47	23		21	24	62
		24	163			161	210					34	21	19		34	12	14				33	108	18		52	92	82				94	17	99		29	66	35				19	41	24		22	18	50
		30	147			181	250					30	20	19		30	12	27			Mittelwert	28	103	20.6667		46.6667	102	85			Mittelwert	85.6667	16.3333	102.667		20.3333	53.3333	30			Mittelwert	22.3333	40.3333	24		26.3333	23.6667	53
		31	135			167	205					37	26	20		24	17	31			Standardab.	4.3589	7	4.6188		5.03322	9.53939	3			Standardab.	13.5769	2.08167	4.72582		8.0829	11.1505	4.3589			Standardab.	3.51188	7.02377	1		8.3865	5.50757	7.93725
	Mittelwert	28.3333	148.333			169.667	221.667				Mittelwert	33.6667	22.3333	19.3333		29.3333	13.6667	24			CFU/ml	28000	103000	206600		46660	102000	85000			CFU/ml	8570	16300	10266		20300	53300	30000			CFU/ml	22330	40330	24000		26330	23660	53000
	Standardab.	3.78594	14.0475			10.2632	24.6644				Standardab.	3.51188	3.21455	0.57735		5.03322	2.88675	8.88819
	CFU/ml	24000	1483000			161000	2217000				CFU/ml	3366000	2233000	1933000		2933000	1366000	2400000				101->10µl	101->10µl	101->10µl		101->10µl	101->10µl	101->10µl				unverd.->10µl	10¹->10µl	unverd.->10µl		unverd.->10µl	10¹->10µl	unverd.->10µl				101->10µl	unverd.->10µl	101->10µl		101->10µl	unverd.->10µl	101->10µl
																					t2	1.	1.	1.		2.	2.	2.			t2	1.	1.	1.		2.	2.	2.			t2	1.	1.	1.		2.	2.	2.
		10¹->10µl	10¹->10µl	101->10µl		10¹->10µl	10²->10µl	101->10µl				102->10µl	102->10µl	102->10µl		102->10µl	102->10µl	102->10µl				31	102	129		37	102	106				35	40	11		25	112	65				13	108	20		21	102	44
	t2	1.	1.	1.		2.	2.	2.			t2	1.	1.	1.		2.	2.	2.				36	101	135		37	98	99				15	34	13		38	113	44				15	113	20		20	95	40
		32	95	54		66	55	109				57	42	84		117	38	150				22	92	124		46	92	94				21	33	10		46	110	56				17	125	30		20	92	46
		30	88	65		53	75	102				67	38	84		109	45	139			Mittelwert	29.6667	98.3333	129.333		40	97.3333	99.6667			Mittelwert	23.6667	35.6667	11.3333		36.3333	111.667	55			Mittelwert	15	115.333	23.3333		20.3333	96.3333	43.3333
		26	83	66		47	64	114				67	37	78		118	47	141			Standardab.	7.0946	5.50757	5.50757		5.19615	5.03322	6.02771			Standardab.	10.2632	3.78594	1.52753		10.5987	1.52753	10.5357			Standardab.	2	8.73689	5.7735		0.57735	5.1316	3.05505
	Mittelwert	29.3333	88.6667	61.6667		55.3333	64.6667	108.333			Mittelwert	63.6667	39	82		114.667	43.3333	143.333			CFU/ml	29660	98330	129330		40000	97330	99660			CFU/ml	2370	35700	1133		3630	111700	5500			CFU/ml	15000	11533	23330		20330	9633	43330
	Standardab.	3.05505	6.02771	6.65833		9.71253	10.0167	6.02771			Standardab.	5.7735	2.64575	3.4641		4.93288	4.72582	5.85947
	CFU/ml	29300	88700	61660		55300	647000	108330			CFU/ml	636600	390000	820000		1146600	433300	1433300				101->10µl	101->10µl	101->10µl		101->10µl	101->10µl	101->10µl				unverd.->100µl	unverd.->100µl	unverd.->100µl		unverd.->100µl	unverd.->100µl	unverd.->10µl				unverd.->10µl	unverd.->10µl	unverd.->10µl		unverd.->10µl	unverd.->10µl	unverd.->10µl
																					t3	1.	1.	1.		2.	2.	2.			t3	1.	1.	1.		2.	2.	2.			t3	1.	1.	1.		2.	2.	2.
		101->10µl	10¹->10µl	101->10µl		101->10µl	10¹->10µl	101->10µl				101->10µl	101->10µl	101->10µl		101->10µl	101->10µl	101->10µl				23	106	92		19	87	68				21	104	53		121	338	24				43	27	32		61	32	70
	t3	1.	1.	1.		2.	2.	2.			t3	1.	1.	1.		2.	2.	2.				21	109	107		13	97	63				15	82	52		152	364	20				57	27	29		51	23	71
		41	23	44		102	65	103				91	66	40		130	66	76				20	130	102		25	98	60				28	96	40		158	397	32				69	31	33		58	30	87
		35	23	35		114	61	117				91	72	51		146	59	97			Mittelwert	21.3333	115	100.333		19	94	63.6667			Mittelwert	21.3333	94	48.3333		143.667	366.333	25.3333			Mittelwert	56.3333	28.3333	31.3333		56.6667	28.3333	76
		34	23	45		129	63	108				98	86	33		154	64	92			Standardab.	1.52753	13.0767	7.63763		6	6.08276	4.04145			Standardab.	6.50641	11.1355	7.23418		19.8578	29.5691	6.1101			Standardab.	13.0128	2.3094	2.08167		5.1316	4.72582	9.53939
	Mittelwert	36.6667	23	41.3333		115	63	109.333			Mittelwert	93.3333	74.6667	41.3333		143.333	63	88.3333			CFU/ml	21330	115000	100330		19000	94000	63660			CFU/ml	213	940	483.3		1437	3663	2533			CFU/ml	5633	2833	3133		5666	2833	7600
	Standardab.	3.78594	0	5.50757		13.5277	2	7.0946			Standardab.	4.04145	10.2632	9.07377		12.2202	3.60555	10.9697
	CFU/ml	36700	23000	41330		115000	63000	109330			CFU/ml	93330	74660	41330		143330	63000	88330				unverd.->10µl	101->10µl	101->10µl		unverd.->10µl	101->10µl	101->10µl				unverd.->100µl	unverd.->100µl	unverd.->100µl		unverd.->100µl	unverd.->100µl	unverd.->100µl				unverd.->100µl	unverd.->100µl	unverd.->100µl		unverd.->100µl	unverd.->100µl	unverd.->100µl
																					t4	1.	1.	1.		2.	2.	2.			t4	1.	1.	1.		2.	2.	2.			t4	1.	1.	1.		2.	2.	2.
		101->10µl	unverd.->10µl	101->10µl		101->10µl	101->10µl	101->10µl				101->10µl	101->10µl	101->10µl		101->10µl	101->10µl	101->10µl				71	31	54		67	28	51				6	15	9		77	196	108				295	108	175		240	117	262
	t4	1.	1.	1.		2.	2.	2.			t4	1.	1.	1.		2.	2.	2.				67	40	56		69	20	47				3	27	9		61	114	102				295	97	168		292	117	268
		30	77	26		90	41	53				34	33	21		45	19	19				80	35	52		63	25	55				11	31	6		73	161	95				278	124	171		252	109	246
		23	74	22		72	43	43				45	24	20		38	19	36			Mittelwert	72.6667	35.3333	54		66.3333	24.3333	51			Mittelwert	6.66667	24.3333	8		70.3333	157	101.667			Mittelwert	289.333	109.667	171.333		261.333	114.333	258.667
		35	75	28		61	46	43				40	27	15		41	16	25			Standardab.	6.65833	4.50925	2		3.05505	4.04145	4			Standardab.	4.04145	8.32666	1.73205		8.32666	41.1461	6.50641			Standardab.	9.81495	13.5769	3.51188		27.2274	4.6188	11.3725
	Mittelwert	29.3333	75.3333	25.3333		74.3333	43.3333	46.3333			Mittelwert	39.6667	28	18.6667		41.3333	18	26.6667			CFU/ml	7266	35330	54000		6633	24330	51000			CFU/ml	67	243	80		703	1570	1016.6			CFU/ml	2893.33	1096.6	1713.3		2613.3	1143.3	2586.6
	Standardab.	6.02771	1.52753	3.05505		14.6401	2.51661	5.7735			Standardab.	5.50757	4.58258	3.21455		3.51188	1.73205	8.62168
	CFU/ml	29330	7530	25330		74300	43300	46330			CFU/ml	39660	28000	18660		41330	18000	26660													% Survival										% Survival
																					% Survival
																															time (h)	1.	1.	1.		2.	2.	2.			time (h)	1.	1.	1.		2.	2.	2.
	% Survival											unverd.->100µl	unverd.->100µl	unverd.->100µl		unverd.->100µl	unverd.->100µl	unverd.->100µl			time (h)	1.	1.	1.		2.	2.	2.			0	100	100	100		100	100	100			0	100	100	100		100	100	100
											t24	1.	1.	1.		2.	2.	2.			0	100	100	100		100	100	100			0.5	7.38989	27.8375	7.95721		7.15588	35.8974	41.9308			0.5	36.1525	13.0523	35.7604		25.4259	19.0164	35.5588
	time (h)											1	7	4		6	4	1			0.5	90.7061	173.605	73.1497		43.5705	139.371	79.7522			1	1.30506	1.01553	1.06092		1.07353	1.84231	2.74135			1	1.10169	1.24207	0.777401		1.05085	1.04361	1.99303
	0	100	100	100		100	100	100				7	6	5		6	6	1			1	0.753558	15.675	13.152		1.32147	5.10693	3.92688			1.5	0.139804	0.194743	0.133916		0.298529	0.683333	0.362932			1.5	0.378475	0.636823	0.262783		0.334732	0.387869	0.559899
	0.5	65.5018	95.7812			60.652	82.7637					6	1	0		4	6	2			1.5	0.390734	1.73605	2.41186		1	1.62783	1.03243			2	0.0386623	0.426523	0.0147795		0.0533824	1.43205	0.0665376			2	0.254237	0.18211	0.255447		0.258454	0.157918	0.457744
	1	3.06476	91.7188	3.71336		6.71504	81.7236	19.6373			Mittelwert	4.66667	4.66667	3		5.33333	5.33333	1.33333			2	0.413899	1.65734	1.50981		0.857265	1.5533	1.21049			3	0.00347471	0.0112306	0.00630446		0.0211324	0.0469615	0.0306436			3	0.0954746	0.0447339	0.0343042		0.0720315	0.0464426	0.0802873
	1.5	0.110942	23.1719			1.74375	32.9421				Standardab.	3.21455	3.21455	2.64575		1.1547	1.1547	0.57735			3	0.297656	1.93831	1.17126		0.407201	1.50016	0.77323			4	0.00109299	0.00290323	0.00104357		0.0103382	0.0201282	0.0122986			4	0.0490395	0.0173156	0.0187594		0.0332227	0.0187426	0.0273252
	2	0.135441	1.38594	1.05709		0.598939	9.61367	1.47729			CFU/ml	46.6	46.6	30		53.3	53.3	13.3			4	0.101395	0.595483	0.630399		0.142156	0.388286	0.619458
	3	0.169648	0.359375	0.708555		1.24553	0.936107	1.49093
	4	0.13558	0.117656	0.434253		0.804722	0.643388	0.631801			% Survival
											time (h)	1.	1.	1.		2.	2.	2.
											0	100	100	100		100	100	100
											0.5	129.095	76.2914	57.7465		90.9585	65.2713	55.3144
											1	116.397	78.3483	67.1268		95.0312	71.254	56.9103
											1.5	53.4286	34.5345	27.2254		39.8181	24.5419	38.3019
											2	10.1048	6.03155	11.5493		15.5661	7.78476	22.8742
											3	1.48143	1.15466	0.582113		1.94583	1.13187	1.40967
											4	0.629524	0.433034	0.262817		0.561092	0.323392	0.425471
											24	0.000739683	0.000720693	0.000422535		0.000723595	0.0009576	0.000212257

## Sheet: Fig 1B
Stamm:	1) 8640
	2) SB6
		5x MIC CIP				5x MIC CIP					5x MIC AMP				5x MIC AMP					5x MIC KAN						5x MIC KAN
		8640				SB6					8640				SB6					8640						SB6
		(mean gfp)				(mean gfp)					(mean gfp)				(mean gfp)					(mean gfp)						(mean gfp)
	t0 (cntrl)	506	1392	692		751	2020	495		t0 (cntrl)	506	728	524		751	1093	505		t0 (cntrl)	694	524	1040	738	717		525	505	1050	762	818
	t1	1709	2917	1476		1344	3224	1345		t1	6899	5569	2096		3652	4218	1636		t1	2486	1876	2014	1448	1935		2549	1132	1765	2429	2560
	t2	8492	6778	5723		2893	4745	1865		t2	22600	27700	22900		13700	14200	15000		t2	9384	9301	6602	5763	7646		7440	7852	5968	8431	7942
	t3	30900	29800	26600		18800	17900	10600		t3	23100	31600	33600		17600	22000	21100		t3	10140	11100	9803	8422	10600		8787	9752	8397	10300	11000
		32x MIC CIP									32x MIC AMP
		8640									8640
		(mean gfp)									(mean gfp)
	t0 (cntrl)	506	1392	692		751	2020	495		t0 (cntrl)	506	728	524		751	1093	505
	t1	2242	3804	1943		1453	3082	1798		t1	6557	7964	4517		4047	7195	2142
	t2	8570	17800	11800		4841	17000	9550		t2	9900	9196	5238		6047	7153	5511
	t3	20100	28000	12200		11500	25600	16700		t3	8506	7253	5666		6556	6580	5728

## Sheet: Fig 2
Stamm:	1) 8640
	2) SB6
	1.
					8640 cntrl			SB6 cntrl			8640 5x			SB6 5x			8640 32x			SB6 32x			LB					8640 cntrl			SB6 cntrl			8640 5x			SB6 5x			8640 32x			SB6 32x			8640 CAM			SB6 CAM
	540/25,590/20	Time	T° 540/25,590/20	G1	G2	G3	G4	G5	G6	G7	G8	G9	G10	G11	G12	H1	H2	H3	H4	H5	H6	H7	H8	H9			C1	C2	C3	C4	C5	C6	C7	C8	C9	C10	C11	C12	D1	D2	D3	D4	D5	D6	D7	D8	D9	D10	D11
		00:00:00	37	3427	2961	3191	3082	3099	3158	3020	3115	3020	2886	2738	2849	3740	2950	3096	3181	3260	3182	2977	3062	3232			3184	2704	2892	2960	2972	3029	2817	2949	2982	2730	2669	2969	3215	3029	3020	2840	3014	3066	2940	2889	2966	2946	2838
		00:15:00	37	3577	2986	3246	3085	3106	3160	3025	3143	3024	2898	2747	2873	3768	2978	3119	3190	3280	3197	3000	3072	3256			3236	2753	2915	2974	2990	3046	2836	2957	2989	2733	2683	2949	3204	3042	3024	2826	3014	3073	2945	2892	2974	2950	2865
		00:30:00	37	3616	3014	3275	3107	3127	3180	3046	3161	3045	2924	2776	2921	3812	3022	3152	3219	3309	3225	3029	3102	3292			3257	2774	2941	2993	3008	3071	2849	2977	3012	2754	2713	2974	3234	3061	3044	2842	3031	3087	2961	2908	2991	2974	2889
		00:45:00	37	3658	3044	3316	3136	3153	3207	3078	3196	3074	2952	2796	2951	3852	3050	3184	3323	3338	3255	3052	3128	3316			3290	2796	2984	3021	3067	3102	2874	3002	3037	2774	2740	3036	3262	3086	3071	2861	3052	3106	2972	2922	3007	3019	2927
		01:00:00	37	3798	3122	3527	3174	3187	3243	3158	3293	3128	2978	2837	2991	3915	3096	3230	3356	3368	3281	3071	3147	3336			3467	2892	3175	3077	3121	3152	2960	3092	3130	2802	2783	3064	3290	3101	3105	2880	3070	3120	2978	2931	3016	3028	2932
		01:15:00	37	3947	3284	3562	3369	3372	3437	3315	3433	3314	3059	2979	3147	4053	3228	3362	3393	3407	3320	3084	3157	3351			3529	3005	3188	3254	3300	3337	3094	3233	3266	2963	2951	3244	3362	3122	3150	2914	3104	3151	2989	2944	3032	3038	2944
		01:30:00	37	3971	3303	3585	3409	3422	3478	3333	3456	3335	3202	3043	3204	4153	3307	3452	3455	3475	3387	3096	3175	3362			3546	3012	3199	3267	3313	3352	3102	3242	3274	3003	2992	3282	3487	3146	3253	2973	3189	3267	2999	2950	3037	3044	2952
		01:45:00	37	4003	3327	3598	3422	3433	3494	3346	3471	3348	3218	3060	3218	4199	3329	3472	3571	3600	3509	3107	3180	3374			3573	3023	3218	3277	3328	3366	3115	3250	3286	3016	3004	3294	3530	3185	3315	3092	3305	3360	3004	2959	3045	3050	2957
		02:00:00	37	4018	3330	3617	3436	3448	3504	3358	3480	3361	3231	3070	3233	4225	3343	3488	3634	3658	3562	3113	3190	3380			3565	3034	3220	3288	3333	3376	3124	3261	3297	3031	3016	3308	3549	3240	3334	3117	3325	3381	3013	2966	3052	3058	2964
		02:15:00	37	4013	3328	3614	3445	3446	3515	3365	3491	3373	3241	3077	3240	4240	3353	3500	3658	3677	3581	3117	3193	3387			3576	3037	3222	3290	3326	3372	3134	3269	3305	3037	3025	3318	3559	3263	3345	3129	3337	3394	3016	2973	3060	3061	2970
		02:30:00	37	4009	3325	3611	3435	3430	3504	3375	3496	3381	3250	3083	3247	4251	3362	3509	3674	3688	3595	3126	3203	3394			3584	3034	3226	3279	3315	3364	3143	3277	3313	3045	3033	3327	3566	3270	3351	3137	3346	3400	3022	2979	3065	3066	2976
		02:45:00	36.9	4019	3342	3626	3441	3436	3502	3386	3509	3395	3260	3095	3258	4262	3369	3514	3686	3699	3604	3130	3207	3399
		03:00:00	37	4007	3329	3609	3435	3422	3493	3390	3515	3396	3261	3102	3260	4268	3374	3520	3689	3708	3613	3134	3208	3402
		03:15:00	37	4017	3330	3612	3433	3422	3488	3396	3522	3402	3264	3104	3264	4272	3380	3524	3698	3712	3616	3137	3209	3405
		00:00:00
		00:00:00
		00:00:00
		00:00:00
		00:00:00
		00:00:00
		00:00:00
		00:00:00
		00:00:00
		00:00:00
		00:00:00
		00:00:00
		00:00:00
		00:00:00
		00:00:00
		00:00:00
		00:00:00
		00:00:00
		00:00:00
					8640 cntrl			SB6 cntrl			8640 5x			SB6 5x			8640 32x			SB6 32x			LB
	540/25,645/40	Time	T° 540/25,645/40	G1	G2	G3	G4	G5	G6	G7	G8	G9	G10	G11	G12	H1	H2	H3	H4	H5	H6	H7	H8	H9			C1	C2	C3	C4	C5	C6	C7	C8	C9	C10	C11	C12	D1	D2	D3	D4	D5	D6	D7	D8	D9	D10	D11
		00:00:12	37	6456	5522	5901	5685	5676	5789	5630	5755	5589	5294	5005	5215	6894	5417	5677	5795	5961	5880	5373	5506	5806			5578	4717	5061	5134	5125	5208	4904	5154	5177	4727	4612	5119	5584	5254	5263	4908	5217	5290	5102	5008	5176	5096	4897
		00:15:12	37	5868	4969	5467	5065	5085	5174	5106	5257	4992	4642	4350	4508	6032	4825	5062	5114	5249	5176	4630	4722	4976			5074	4343	4699	4675	4666	4760	4493	4693	4709	4256	4145	4523	5060	4803	4825	4427	4732	4827	4607	4512	4687	4579	4426
		00:30:12	37	6081	5057	5724	5058	5032	5146	5211	5449	5032	4667	4417	4650	6239	4943	5164	5120	5233	5157	4462	4554	4822			5381	4571	5233	4877	4879	4956	4617	4849	4885	4340	4275	4680	5288	4979	4998	4462	4783	4868	4560	4474	4638	4534	4387
		00:45:12	37	7253	5856	7424	5672	5482	5717	6220	6649	5672	5044	4859	5238	7057	5547	5759	5547	5534	5443	4415	4503	4777			6741	5653	7764	5907	5944	5904	5576	5823	5828	4820	4802	5311	6005	5625	6165	4778	5109	5203	4632	4550	4711	4652	4499
		01:00:12	37	17023	11288	18793	7694	7170	7621	11691	13240	9067	6210	6449	7260	10308	7919	8083	6488	6444	6309	4394	4488	4752			17756	12765	17138	10173	10025	9817	12068	12825	12942	6501	6106	7096	7889	6478	8419	5661	5859	5995	4757	4680	4852	4767	4616
		01:15:12	37	21552	17878	19394	18044	17827	18358	17992	18476	17872	11979	14995	16249	18249	15430	15820	8611	8624	8436	4400	4489	4765			19084	16212	17346	17668	17878	18014	16682	17503	17550	15569	15536	17125	12804	7735	11295	7942	7989	8321	4969	4898	5086	4922	4770
		01:30:12	37	21895	18142	19682	18611	18606	18971	18220	18800	18162	17330	16516	17437	21708	17777	18536	12648	12986	12834	4424	4515	4797			19316	16384	17506	17874	18093	18260	16809	17630	17708	16286	16178	17781	18129	9506	16097	12032	14197	15806	5227	5150	5351	5088	4936
		01:45:12	37	22186	18394	19842	18823	18813	19180	18401	18971	18362	17562	16705	17646	22859	18088	18877	17871	18429	18228	4453	4544	4833			19540	16497	17681	18005	18259	18415	16957	17781	17857	16458	16358	17972	19224	12148	17937	16646	17960	18301	5477	5394	5607	5251	5100
		02:00:12	37	22359	18466	20023	18974	18974	19330	18525	19094	18481	17720	16837	17783	23165	18230	19031	19599	19805	19462	4485	4578	4863			19575	16623	17739	18112	18334	18524	17067	17893	17973	16575	16475	18096	19456	14879	18230	17038	18215	18523	5700	5614	5837	5411	5254
		02:15:12	37	22366	18506	20069	19044	19015	19406	18617	19189	18577	17815	16925	17879	23311	18341	19147	20006	20060	19712	4523	4615	4898			19675	16650	17780	18129	18329	18504	17141	17954	18041	16671	16556	18182	19574	15668	18336	17167	18357	18639	5905	5812	6047	5555	5397
		02:30:12	37	22411	18523	20066	19010	18934	19370	18694	19268	18655	17892	16983	17946	23419	18424	19232	20146	20198	19842	4564	4655	4935			19757	16689	17831	18100	18299	18530	17221	18035	18117	16735	16616	18250	19665	15700	18414	17251	18442	18715	6090	6000	6237	5692	5532
		02:45:12	36.9	22456	18627	20182	19069	18983	19386	18767	19330	18728	17953	17043	17999	23506	18498	19301	20255	20294	19928	4607	4694	4974
		03:00:12	37	22452	18610	20129	19074	18947	19347	18827	19378	18776	17991	17090	18046	23595	18546	19351	20322	20363	19999	4647	4730	5010
		03:15:12	37	22502	18631	20166	19064	18985	19351	18853	19417	18802	18014	17118	18076	23640	18588	19377	20363	20407	20047	4680	4765	5041
		00:00:00
		00:00:00
		00:00:00
		00:00:00
		00:00:00
		00:00:00
		00:00:00
		00:00:00
		00:00:00
		00:00:00
		00:00:00
		00:00:00
		00:00:00
		00:00:00
		00:00:00
		00:00:00
		00:00:00
		00:00:00
		00:00:00
			IR (650/590)																								IR (650/590)
				8640 cntrl			SB6 cntrl			8640 5x			SB6 5x			8640 32x			SB6 32x			LB						8640 cntrl			SB6 cntrl			8640 5x			SB6 5x			8640 32x			SB6 32x			8640 CAM			SB6 CAM
			1.88386	1.86491	1.84926	1.84458	1.83156	1.83312	1.86424	1.84751	1.85066	1.83437	1.82798	1.83047	1.84332	1.83627	1.83366	1.82175	1.82853	1.84789	1.80484	1.79817	1.79641				1.75188	1.74445	1.75	1.73446	1.72443	1.71938	1.74086	1.74771	1.73608	1.7315	1.72799	1.72415	1.73686	1.73457	1.74272	1.72817	1.73092	1.72538	1.73537	1.73347	1.74511	1.7298	1.72551
			1.64048	1.6641	1.68423	1.64182	1.63715	1.63734	1.68793	1.67261	1.65079	1.60179	1.58355	1.56909	1.60085	1.62021	1.62296	1.60313	1.6003	1.61902	1.54333	1.53711	1.52826				1.56799	1.57755	1.61201	1.57196	1.56054	1.56271	1.58427	1.58708	1.57544	1.55726	1.54491	1.53374	1.57928	1.5789	1.59557	1.56653	1.57001	1.57078	1.56435	1.56017	1.57599	1.5522	1.54485
			1.68169	1.67784	1.74779	1.62794	1.60921	1.61824	1.71077	1.72382	1.65255	1.5961	1.59114	1.59192	1.63667	1.63567	1.63832	1.59056	1.58144	1.59907	1.47309	1.46809	1.46476				1.65213	1.6478	1.77933	1.62947	1.62201	1.61381	1.62057	1.62882	1.62185	1.57589	1.57575	1.57364	1.63513	1.62659	1.64192	1.57002	1.57803	1.57694	1.54002	1.53851	1.55065	1.52455	1.51852
			1.98278	1.92378	2.23884	1.80867	1.73866	1.78266	2.02079	2.08041	1.84515	1.70867	1.73784	1.77499	1.83204	1.81869	1.80873	1.66927	1.65788	1.6722	1.44659	1.43958	1.44059				2.04894	2.02182	2.60188	1.95531	1.93805	1.90329	1.94015	1.93971	1.919	1.73756	1.75255	1.74934	1.8409	1.82275	2.00749	1.67005	1.67398	1.67514	1.55855	1.55715	1.56668	1.54091	1.53707
			4.4821	3.61563	5.32832	2.42407	2.24976	2.34998	3.70203	4.02065	2.89866	2.08529	2.27318	2.42728	2.63295	2.55782	2.50248	1.93325	1.9133	1.92289	1.4308	1.42612	1.42446				5.12143	4.4139	5.3978	3.30614	3.21211	3.11453	4.07703	4.1478	4.13482	2.32013	2.19404	2.31593	2.39787	2.089	2.71143	1.96562	1.90847	1.92147	1.59738	1.59672	1.60875	1.57431	1.57435
			5.46035	5.44397	5.44469	5.35589	5.28677	5.34129	5.42745	5.38188	5.39288	3.91599	5.03357	5.16333	4.50259	4.78005	4.70553	2.53787	2.53126	2.54096	1.42672	1.42192	1.42196				5.40776	5.39501	5.44103	5.42963	5.41758	5.39826	5.39173	5.41386	5.37355	5.25447	5.26466	5.27898	3.80845	2.47758	3.58571	2.72546	2.57378	2.64075	1.66243	1.66372	1.67744	1.62014	1.62024
			5.51372	5.49258	5.4901	5.45937	5.43717	5.45457	5.46655	5.43981	5.44588	5.41224	5.42754	5.44226	5.22706	5.37557	5.36964	3.66078	3.73698	3.78919	1.42894	1.42205	1.42683				5.44726	5.43958	5.47234	5.47107	5.46121	5.44749	5.41876	5.438	5.40867	5.42324	5.40709	5.41773	5.19902	3.02161	4.94836	4.04709	4.45187	4.83808	1.74291	1.74576	1.76194	1.67148	1.67209
			5.54234	5.5287	5.51473	5.50058	5.48005	5.48941	5.4994	5.46557	5.48447	5.45743	5.45915	5.48353	5.44392	5.43346	5.43692	5.00448	5.11917	5.19464	1.43322	1.42893	1.43242				5.46879	5.45716	5.49441	5.49435	5.48648	5.47089	5.44366	5.47108	5.43427	5.4569	5.44541	5.45598	5.44589	3.81413	5.41086	5.38357	5.43419	5.44673	1.82324	1.82291	1.84138	1.72164	1.72472
			5.56471	5.54535	5.5358	5.52212	5.5029	5.51655	5.51668	5.48678	5.49866	5.48437	5.48436	5.50046	5.48284	5.45319	5.45614	5.39323	5.41416	5.46378	1.44073	1.43511	1.43876				5.49088	5.47891	5.50901	5.50852	5.50075	5.48697	5.46319	5.48697	5.45132	5.46849	5.46253	5.47037	5.48211	4.59228	5.46791	5.46615	5.4782	5.47856	1.8918	1.89278	1.91252	1.76946	1.7726
			5.57339	5.5607	5.55313	5.52801	5.51799	5.52091	5.53254	5.49671	5.50756	5.49676	5.50049	5.51821	5.49788	5.47003	5.47057	5.46911	5.45553	5.50461	1.45107	1.44535	1.44612				5.50196	5.48238	5.51831	5.51033	5.51082	5.48754	5.46937	5.4922	5.4587	5.4893	5.47306	5.47981	5.49986	4.80172	5.48161	5.48642	5.50105	5.49175	1.95789	1.95493	1.97614	1.81477	1.81717
			5.59017	5.57083	5.55691	5.53421	5.52012	5.52797	5.53896	5.51144	5.5176	5.50523	5.5086	5.52695	5.50906	5.48007	5.48076	5.4834	5.47668	5.51933	1.46001	1.45333	1.45404				5.51256	5.50066	5.52728	5.51998	5.52006	5.50832	5.47916	5.50351	5.46846	5.49589	5.4784	5.48542	5.51458	4.80122	5.49508	5.4992	5.51166	5.50441	2.01522	2.0141	2.03491	1.85649	1.85887
			5.58746	5.57361	5.56591	5.5417	5.52474	5.53569	5.54253	5.50869	5.51635	5.50706	5.50662	5.52455	5.51525	5.49065	5.4926	5.49512	5.48635	5.52941	1.47188	1.46367	1.46337
[truncated: 25 more columns]

## Sheet: Fig 3A
Stamm:	1) 8640
	2) SB6
	5x MIC CIP											5x MIC CIP											5x MIC CIP
	1.											2.											3.
	CT-Werte						CT (Durchschnitt)					CT-Werte						CT (Durchschnitt)					CT-Werte						CT (Durchschnitt)
	8640 t0	SB6 t0	8640 t2	SB6 t2			8640 t0	SB6 t0	8640 t2	SB6 t2		8640 t0	SB6 t0	8640 t2	SB6 t2			8640 t0	SB6 t0	8640 t2	SB6 t2		8640 t0	SB6 t0	8640 t2	SB6 t2			8640 t0	SB6 t0	8640 t2	SB6 t2
	recA						recA					recA						recA					recA						recA
	22.524	23.124	19.977	19.522			22.4755	23.0775	20.005	19.5745		21.196	21.921	20.494	19.99			21.226	21.9315	20.459	19.9425		23.525	22.821	19.887	19.741			23.5405	22.8385	19.934	19.7175
	22.427	23.031	20.033	19.627								21.256	21.942	20.424	19.895								23.556	22.856	19.981	19.694
	trpA						trpA					trpA						trpA					trpA						trpA
	24.274	25.516	26.425	25.92			24.2825	25.508	26.3505	25.8905		19.939	19.639	23.798	21.887			19.939	19.6625	23.6615	21.888		20.936	20.733	23.215	22.739			20.8745	20.681	23.076	23.0135
	24.291	25.5	26.276	25.861								19.939	19.686	23.525	21.889								20.813	20.629	22.937	23.288
							Norm. to trpA (ΔCT) -> Durchschnitt											Norm. to trpA (ΔCT) -> Durchschnitt											Norm. to trpA (ΔCT) -> Durchschnitt
							8640 t0	SB6 t0	8640 t2	SB6 t2								8640 t0	SB6 t0	8640 t2	SB6 t2								8640 t0	SB6 t0	8640 t2	SB6 t2
							recA											recA											recA
							-1.807	-2.4305	-6.3455	-6.316								1.287	2.269	-3.2025	-1.9455								2.666	2.1575	-3.142	-3.296
							ΔΔCt (cntrl - t2r2)											ΔΔCt (cntrl - t2r2)											ΔΔCt (cntrl - t2r2)
							8640 t0	SB6 t0	8640 t2	SB6 t2								8640 t0	SB6 t0	8640 t2	SB6 t2								8640 t0	SB6 t0	8640 t2	SB6 t2
							recA											recA											recA
							0	0	4.5385	3.8855								0	0	4.4895	4.2145								0	0	5.808	5.4535
							2^-ΔΔCt (Durchsnitt)											2^-ΔΔCt (Durchsnitt)											2^-ΔΔCt (Durchsnitt)
							8640 t0	SB6 t0	8640 t2	SB6 t2								8640 t0	SB6 t0	8640 t2	SB6 t2								8640 t0	SB6 t0	8640 t2	SB6 t2
							1	1	23.2394	14.7792								1	1	22.4633	18.5648								1	1	56.025	43.8195
							Ratio (SB6/8640)											Ratio (SB6/8640)											Ratio (SB6/8640)
							0.635957											0.82645											0.782141
	5x MIC AMP											5x MIC AMP											5x MIC AMP
	1.											2.											3.
	CT-Werte						CT (Durchschnitt)					CT-Werte						CT (Durchschnitt)					CT-Werte						CT (Durchschnitt)
	8640 t0	SB6 t0	8640 t2	SB6 t2			8640 t0	SB6 t0	8640 t2	SB6 t2		8640 t0	SB6 t0	8640 t2	SB6 t2			8640 t0	SB6 t0	8640 t2	SB6 t2		8640 t0	SB6 t0	8640 t2	SB6 t2			8640 t0	SB6 t0	8640 t2	SB6 t2
	recA						recA					recA						recA					recA						recA
	23.61	24.674	22.402	22.981			23.548	24.6385	22.315	23.0615		19.11	19.678	21.996	22.98			19.1325	19.628	21.9855	22.8925		23.525	22.821	21.772	22.429			23.5405	22.8385	21.773	22.3755
	23.486	24.603	22.228	23.142								19.155	19.578	21.975	22.805								23.556	22.856	21.774	22.322
	trpA						trpA											trpA					trpA						trpA
	20.552	21.033	19.253	19.6			20.516	21.033	19.2015	19.783		20.933	21.265	21.41	21.384			20.9135	21.238	21.396	21.383		20.936	20.733	19.921	19.849			20.8745	20.681	19.932	19.811
	20.48	21.033	19.15	19.966								20.894	21.211	21.382	21.382								20.813	20.629	19.943	19.773
							Norm. to trpA (ΔCT) -> Durchschnitt											Norm. to trpA (ΔCT) -> Durchschnitt											Norm. to trpA (ΔCT) -> Durchschnitt
							8640 t0	SB6 t0	8640 t2	SB6 t2								8640 t0	SB6 t0	8640 t2	SB6 t2								8640 t0	SB6 t0	8640 t2	SB6 t2
							recA											recA											recA
							3.032	3.6055	3.1135	3.2785								-1.781	-1.61	0.5895	1.5095								2.666	2.1575	1.841	2.5645
							ΔΔCt (cntrl - t2r2)											ΔΔCt (cntrl - t2r2)											ΔΔCt (cntrl - t2r2)
							8640 t0	SB6 t0	8640 t2	SB6 t2								8640 t0	SB6 t0	8640 t2	SB6 t2								8640 t0	SB6 t0	8640 t2	SB6 t2
							recA											recA											recA
							0	0	-0.0815	0.327								0	0	-2.3705	-3.1195								0	0	0.825	-0.407
							2^-ΔΔCt (Durchsnitt)											2^-ΔΔCt (Durchsnitt)											2^-ΔΔCt (Durchsnitt)
							8640 t0	SB6 t0	8640 t2	SB6 t2								8640 t0	SB6 t0	8640 t2	SB6 t2								8640 t0	SB6 t0	8640 t2	SB6 t2
							1	1	0.945075	1.2544								1	1	0.193379	0.115063								1	1	1.77154	0.75419
							Ratio (SB6/8640)											Ratio (SB6/8640)											Ratio (SB6/8640)
							1.32731											0.595016											0.425727

## Sheet: Fig 3 B
Stamm:	1) 8640
	2) SB6
	5x MIC CIP											5x MIC CIP											5x MIC CIP
	1.											2.											3.
	CT-Werte						CT (Durchschnitt)					CT-Werte						CT (Durchschnitt)					CT-Werte						CT (Durchschnitt)
	8640 t0	SB6 t0	8640 t2	SB6 t2			8640 t0	SB6 t0	8640 t2	SB6 t2		8640 t0	SB6 t0	8640 t2	SB6 t2			8640 t0	SB6 t0	8640 t2	SB6 t2		8640 t0	SB6 t0	8640 t2	SB6 t2			8640 t0	SB6 t0	8640 t2	SB6 t2
	STM2605						STM2605					STM2605						STM2605					STM2605						STM2605
	34.937	35.65	32.527	36.978			34.464	35.1035	32.688	36.6875		30.519	31.965	31.325	31.786			30.568	31.7835	31.235	31.6255		28.659	30.262	28.151	29.963			28.599	30.2235	28.1225	29.9515
	33.991	34.557	32.849	36.397								30.617	31.602	31.145	31.465								28.539	30.185	28.094	29.94
	trpA						trpA					trpA						trpA					trpA						trpA
	33.242	34.304	33.319	35.918			33.1455	34.4155	33.208	35.586		25.448	26.912	27.367	26.557			25.497	26.6395	27.4645	26.547		24.274	25.516	26.425	25.92			24.2825	25.508	26.3505	25.8905
	33.049	34.527	33.097	35.254								25.546	26.367	27.562	26.537								24.291	25.5	26.276	25.861
							Norm. to trpA (ΔCT) -> Durchschnitt											Norm. to trpA (ΔCT) -> Durchschnitt											Norm. to trpA (ΔCT) -> Durchschnitt
							8640 t0	SB6 t0	8640 t2	SB6 t2								8640 t0	SB6 t0	8640 t2	SB6 t2								8640 t0	SB6 t0	8640 t2	SB6 t2
							STM2605											STM2605											STM2605
							1.3185	0.688	-0.52	1.1015								5.071	5.144	3.7705	5.0785								4.3165	4.7155	1.772	4.061
							ΔΔCt (cntrl - t2r2)											ΔΔCt (cntrl - t2r2)											ΔΔCt (cntrl - t2r2)
							8640 t0	SB6 t0	8640 t2	SB6 t2								8640 t0	SB6 t0	8640 t2	SB6 t2								8640 t0	SB6 t0	8640 t2	SB6 t2
							STM2605											STM2605											STM2605
							0	0	1.8385	-0.4135								0	0	1.3005	0.0655								0	0	2.5445	0.6545
							2^-ΔΔCt (Durchsnitt)											2^-ΔΔCt (Durchsnitt)											2^-ΔΔCt (Durchsnitt)
							8640 t0	SB6 t0	8640 t2	SB6 t2								8640 t0	SB6 t0	8640 t2	SB6 t2								8640 t0	SB6 t0	8640 t2	SB6 t2
							1	1	3.57638	0.7508								1	1	2.46314	1.04645								1	1	5.83406	1.57407
							Ratio (SB6/8640)											Ratio (SB6/8640)											Ratio (SB6/8640)
							0.209933											0.424842											0.269807

## Sheet: Fig 3D
Stamm:	1) 8640
	2) SB6
		(mean mCherry)				(mean mCherry)
		5x MIC CIP				5x MIC CIP
		8640	8640	8640		SB6	SB6	SB6
	t0 (cntrl)	47	46	42		46	43	41
	t3	2113	2284	2337		1898	1867	2078

## Sheet: Fig 3E
Stamm:	1) MS1487
	2) SB532
	32x MIC CIP					32x MIC CIP
		1) MS1487				2) SB532
		unverd.->2µl	unverd.->2µl	unverd.->2µl		unverd.->2µl	unverd.->2µl	unverd.->2µl
	t0 PFU	1.	1.	1.		2.	2.	2.
		6	23	52		6	14	34
		8	23	72		7	16	20
		16	25	67		4	18	35
	Mittelwert	10	23.6667	63.6667		5.66667	16	29.6667
	Standardab.	5.2915	1.1547	10.4083		1.52753	2	8.3865
	PFU/ml	5000	11830	31830		2830	8000	14830
		101->10µl	unverd.->2µl	101->10µl		unverd.->2µl	unverd.->2µl	101->10µl
	t1	1.	3.	1.		2.	4.	2.
		13	10	19		31	33	14
		12	15	18		30	40	10
		16	7	17		29	48	16
	Mittelwert	13.6667	10.6667	18		30	40.3333	13.3333
	Standardab.	2.08167	4.04145	1		1	7.50555	3.05505
	PFU/ml	68300	5330	90000		15000	20165	66650
		unverd.->2µl	unverd.->2µl	101->10µl		unverd.->2µl	unverd.->2µl	101->10µl
	t2	1.	3.	1.		2.	4.	2.
		56	50	21		54	27	58
		46	53	16		54	28	59
		64	48	13		73	30	46
	Mittelwert	55.3333	50.3333	16.6667		60.3333	28.3333	54.3333
	Standardab.	9.0185	2.51661	4.04145		10.9697	1.52753	7.23418
	PFU/ml	27665	25165	83300		30165	14165	27165

## Sheet: Fig 3F
Stamm:	1) MS1487
	2) SB532
	32x MIC AMP					32x MIC AMP
		1) MS1487				2) SB532
		unverd.->2µl	unverd.->2µl	unverd.->2µl		unverd.->2µl	unverd.->2µl	unverd.->2µl
	t0 PFU	1.	1.	1.		2.	2.	2.
		13	43	65		7	12	30
		14	20	65		7	15	43
		12	30	71		6	15	69
	Mittelwert	13	31	67		6.66667	14	47.3333
	Standardab.	1	11.5326	3.4641		0.57735	1.73205	19.8578
	PFU/ml	6500	15500	33500		3330	7000	23665
		101->10µl	101->10µl	101->10µl		101->10µl	101->10µl	101->10µl
	t1	1.	1.	1.		2.	2.	2.
		37	21	65		11	12	48
		27	24	60		11	14	49
		30	35	48		7	16	78
	Mittelwert	31.3333	26.6667	57.6667		9.66667	14	58.3333
	Standardab.	5.1316	7.37111	8.73689		2.3094	2	17.0392
	PFU/ml	156650	133300	288300		48300	70000	29165
		101->10µl	101->10µl	101->10µl		101->10µl	101->10µl	101->10µl
	t2	1.	1.	1.		2.	2.	2.
		38	27	43		22	11	34
		42	28	33		26	11	34
		35	30	31		25	12	59
	Mittelwert	38.3333	28.3333	35.6667		24.3333	11.3333	42.3333
	Standardab.	3.51188	1.52753	6.4291		2.08167	0.57735	14.4338
	PFU/ml	191650	141650	178300		121650	56650	211650

## Sheet: Fig 3G
Stamm:	1) MS1487
	2) SB532
	5x MIC CIP						5x MIC CIP					5x MIC CIP + GSH					5x MIC CIP + GSH
		unverd.->2µl	unverd.->2µl	unverd.->2µl	unverd.->2µl		unverd.->2µl	unverd.->2µl	unverd.->2µl	unverd.->2µl		unverd.->2µl	unverd.->2µl	unverd.->2µl	unverd.->2µl		unverd.->2µl	unverd.->2µl	unverd.->2µl	unverd.->2µl
	t0 PFU	1.	1.	1.	1.		2.	2.	2.	2.		3.	3.	3.	3.		4.	4.	4.	4.
		31	35	12	5		10	17	6	5		24	44	14	7		11	33	6	11
		23	37	12	6		10	35	4	6		35	28	14	7		11	30	6	5
		22	43	16	9		14	34	9	7		21	46	23	8		10	28	5	7
	Mittelwert	25.3333	38.3333	13.3333	6.66667		11.3333	28.6667	6.33333	6		26.6667	39.3333	17	7.33333		10.6667	30.3333	5.66667	7.66667
	Standardab.	4.93288	4.16333	2.3094	2.08167		2.3094	10.116	2.51661	1		7.37111	9.86577	5.19615	0.57735		0.57735	2.51661	0.57735	3.05505
	PFU/ml	12665	19165	6665	3330		5665	14330	3165	3000		13330	19665	8500	3665		5330	15165	2830	3830
			101->10µl	101->10µl	101->10µl			unverd.->2µl	unverd.->2µl	unverd.->2µl			101->10µl	101->10µl	101->10µl			unverd.->2µl	unverd.->2µl	unverd.->2µl
			1.	1.	1.			2.	2.	2.			3.	3.	3.			4.	4.	4.
			24	21	12			49	19	93			35	18	22			68	35	77
			27	25	20			49	29	90			36	20	11			67	38	70
			20	18	16			73	20	96			34	24	14			72	42	76
			23.6667	21.3333	16			57	22.6667	93			35	20.6667	15.6667			69	38.3333	74.3333
			3.51188	3.51188	4			13.8564	5.50757	3			1	3.05505	5.68624			2.64575	3.51188	3.78594
			118300	106650	80000			28500	11330	46500			175000	103300	78300			34500	19165	37165
		102->10µl	102->10µl	101->10µl	101->10µl		101->10µl	101->10µl	unverd.->2µl	unverd.->2µl		102->10µl	102->10µl	101->10µl	101->10µl		101->10µl	101->10µl	unverd.->2µl	unverd.->2µl
	t2	1.	1.	1.	1.		2.	2.	2.	2.		3.	3.	3.	3.		4.	4.	4.	4.
		47	10	13	49		38	22	55	23		47	23	26	5		53	40	70	55
		47	17	17	40		47	25	46	19		30	13	26	10		52	46	79	56
		33	13	20	59		52	29	50	30		36	18	22	20		29	38	75	57
	Mittelwert	42.3333	13.3333	16.6667	49.3333		45.6667	25.3333	50.3333	24		37.6667	18	24.6667	11.6667		44.6667	41.3333	74.6667	56
	Standardab.	8.0829	3.51188	3.51188	9.50438		7.0946	3.51188	4.50925	5.56776		8.62168	5	2.3094	7.63763		13.5769	4.16333	4.50925	1
	PFU/ml	2116500	666500	83300	246650		228300	126650	25165	120000		1.883e+06	900000	123300	58300		223300	206650	37330	280000

## Sheet: Fig 4B
Stamm:	1) SB287
	1.				2.				3.
	% none induced				% none induced				% none induced
		0 mM GSH	2 mM GSH			0 mM GSH	2 mM GSH			0 mM GSH	2 mM GSH
	SB287	10.1	45.5		SB287	8.44	24.1		SB287	10.4	48.4
	Ratio (0 mM/2 mM)		4.50495		Ratio (0 mM/2 mM)		2.85545		Ratio (0 mM/2 mM)		4.65385

[truncated: 17 more sheets: Fig 4C, Fig 4D, Fig 4E, Fig 5B (1), Fig 5B (2), Fig 5B (3), Fig 5C, Fig 6A, Fig 6B, Fig 6C, Fig 6D, Fig S1A, Fig S1B, Fig S2, Fig S3B, Fig S4, Fig S6]
